# Supplementary material for: Adverse perinatal outcomes attributable to HIV in sub-Saharan Africa from 1990 to 2020: Systematic review and meta-analyses
Source: Commun Med (Lond). 2023 Jul 22;3:103. doi: 10.1038/s43856-023-00331-8 (PMC10363130; doi:10.1038/s43856-023-00331-8)
Supplement: Supplementary file 1 — Supplementary Data 1 [file 43856_2023_331_MOESM1_ESM.xlsx]

## Sheet: Sheet 1
Annual number of pregnant women living with HIV, according to treatment groups, in Sub-Saharan Africa in 1990-2020
Year	Total Number of WLHIV	WLHIV receiving no treatment	WLHIV receiving monotherapy	WLHIV receiving antenatal cART	WLHIV receiving preconception cART
1990	463 508	463 508	0	0	0
	(343 866, 573 872)
1991	562 765	562 765	0	0	0
	(417 493, 696 699)
1992	666 187	666 187	0	0	0
	(494 212, 824 645)
1993	769 814	769 814	0	0	0
	(571 071, 952 785)
1994	868 910	868 910	0	0	0
	(644 566, 1 075 278)
1995	960 165	960 165	0	0	0
	(712 236, 1 188 028)
1996	1 038 436	1 038 436	0	0	0
	(770 279, 1 284 736)
1997	1 099 187	1 099 187	0	0	0
	(815 338, 1 359 840)
1998	1 146 150	1 146 150	0	0	0
	(850 166, 1 417 882)
1999	1 182 813	1 182 813	0	0	0
	(877 346, 1 463 108)
2000	1 202 756	1 201 425	1 254	77	0
	(892 133, 1 487 712)
2001	1 212 653	1 209 649	2 504	181	319
	(899 456, 1 499 825)
2002	1 213 104	1 207 518	4 123	414	1 049
	(899 779, 1 500 243)
2003	1 212 604	1 205 032	5 054	673	1 845
	(899 382, 1 499 371)
2004	1 217 377	1 200 623	8 877	3 566	4 311
	(902 868, 1 504 854)
2005	1 214 308	1 177 837	18 180	9 737	8 555
	(900 563, 1 500 791)
2006	1 214 330	1 146 760	31 090	23 181	13 299
	(900 548, 1 500 515)
2007	1 216 197	1 065 892	86 407	43 077	20 821
	(901 894, 1 502 527)
2008	1 218 186	949 270	149 572	76 765	42 579
	(903 330, 1 504 707)
2009	1 220 107	812 987	237 811	108 075	61 234
	(904 750, 1 506 915)
2010	1 226 595	687 503	311 300	129 791	98 001
	(909 486, 1 514 615)
2011	1 232 956	511 494	385 811	188 709	146 942
	(914 078, 1 522 000)
2012	1 238 255	382 241	414 863	241 838	199 312
	(917 923, 1 528 160)
2013	1 248 427	300 060	297 127	367 335	283 905
	(921 651, 1 534 165)
2014	1 269 829	260 427	108 737	497 576	403 089
	(921 300, 1 533 466)
2015	1 263 694	242 960	31 768	512 334	476 632
	(913 638, 1 520 676)
2016	1 226 934	232 450	5 716	475 273	513 496
	(902 099, 1 501 478)
2017	1 234 494	238 865	3 318	420 768	571 543
	(902 386, 1 501 799)
2018	1 222 244	220 941	1 358	364 043	635 902
	(891 427, 1 483 585)
2019	1 213 649	211 624	357	313 290	688 378
	(877 091, 1 459 779)
2020	1 181 329	200 868	241	315 323	664 898
	(860 236, 1 431 807)

## Sheet: Sheet 2
Annual number of adverse perinatal outcomes attributable to HIV and ART in sub-Saharan Africa in 1990-2020
Year	PTB	VPTB	LBW	VLBW	SGA	VSGA	NND
	(95% CI)	(95% CI)	(95% CI)	(95% CI)	(95% CI)	(95% CI)	(95% CI)
1990	29 570	0	33 641	0	32 428	0	0
	(17 357, 41 783)	(0, 0)	(22 753, 44 530)	(0, 0)	(11 955, 52 900)	(0, 0)	(0, 0)
1991	35 902	0	40 845	0	39 372	0	0
	(21 073, 50 730)	(0, 0)	(27 625, 54 065)	(0, 0)	(14 516, 64 228)	(0, 0)	(0, 0)
1992	42 500	0	48 351	0	46 608	0	0
	(24 946, 60 053)	(0, 0)	(32 702, 64 001)	(0, 0)	(17 183, 76 032)	(0, 0)	(0, 0)
1993	49 111	0	55 872	0	53 857	0	0
	(28 827, 69 395)	(0, 0)	(37 788, 73 957)	(0, 0)	(19 856, 87 859)	(0, 0)	(0, 0)
1994	55 433	0	63 065	0	60 790	0	0
	(32 537, 78 328)	(0, 0)	(42 653, 83 477)	(0, 0)	(22 412, 99 169)	(0, 0)	(0, 0)
1995	61 254	0	69 688	0	67 175	0	0
	(35 955, 86 554)	(0, 0)	(47 132, 92 244)	(0, 0)	(24 766, 109 584)	(0, 0)	(0, 0)
1996	66 248	0	75 369	0	72 651	0	0
	(38 886, 93 610)	(0, 0)	(50 974, 99 763)	(0, 0)	(26 785, 118 517)	(0, 0)	(0, 0)
1997	70 123	0	79 778	0	76 901	0	0
	(41 160, 99 086)	(0, 0)	(53 957, 105 600)	(0, 0)	(28 352, 125 450)	(0, 0)	(0, 0)
1998	73 119	0	83 187	0	80 187	0	0
	(42 919, 103 320)	(0, 0)	(56 262, 110 112)	(0, 0)	(29 563, 130 810)	(0, 0)	(0, 0)
1999	75 458	0	85 848	0	82 752	0	0
	(44 292, 106 625)	(0, 0)	(58 062, 113 634)	(0, 0)	(30 509, 134 995)	(0, 0)	(0, 0)
2000	76 648	0	87 203	0	84 057	1	0
	(44 990, 108 306)	(0, 0)	(58 977, 115 429)	(0, 0)	(30 990, 137 124)	(0, 1)	(0, 0)
2001	77 196	4	87 818	0	84 653	16	0
	(45 311, 109 080)	(2, 6)	(59 388, 116 248)	(0, 0)	(31 204, 138 102)	(12, 20)	(0, 0)
2002	77 114	13	87 706	0	84 551	51	0
	(45 263, 108 964)	(7, 19)	(59 301, 116 111)	(0, 0)	(31 153, 137 949)	(39, 62)	(0, 0)
2003	77 014	23	87 571	0	84 429	89	0
	(45 204, 108 823)	(12, 34)	(59 197, 115 945)	(0, 0)	(31 094, 137 764)	(69, 108)	(0, 0)
2004	76 973	53	87 509	0	84 361	229	0
	(45 169, 108 777)	(28, 79)	(59 087, 115 932)	(0, 0)	(31 027, 137 694)	(170, 288)	(0, 0)
2005	75 967	106	86 365	0	83 225	484	0
	(44 554, 107 380)	(55, 156)	(58 180, 114 551)	(0, 0)	(30 537, 135 913)	(351, 617)	(0, 0)
2006	74 669	164	85 040	0	81 812	842	0
	(43 734, 105 604)	(86, 242)	(57 041, 113 039)	(0, 0)	(29 941, 133 682)	(586, 1 098)	(0, 0)
2007	70 555	257	80 567	0	77 307	1 394	0
	(41 233, 99 878)	(135, 379)	(53 652, 107 482)	(0, 0)	(28 161, 126 453)	(951, 1 836)	(0, 0)
2008	65 467	526	74 829	0	71 576	2 724	0
	(38 111, 92 824)	(275, 776)	(49 056, 100 603)	(0, 0)	(25 684, 117 468)	(1 889, 3 559)	(0, 0)
2009	58 858	756	67 409	0	64 215	3 892	0
	(34 104, 83 612)	(396, 1 116)	(43 389, 91 429)	(0, 0)	(22 660, 105 771)	(2 705, 5 079)	(0, 0)
2010	53 836	1 210	60 972	0	58 201	5 748	0
	(31 095, 76 577)	(634, 1 786)	(38 321, 83 622)	(0, 0)	(19 799, 96 603)	(4 112, 7 383)	(0, 0)
2011	47 424	1 814	53 403	0	50 708	8 553	0
	(27 107, 67 740)	(950, 2 678)	(31 829, 74 976)	(0, 0)	(16 203, 85 213)	(6 137, 10 969)	(0, 0)
2012	44 052	2 460	49 046	0	46 447	11 444	0
	(24 935, 63 169)	(1 289, 3 632)	(27 553, 70 539)	(0, 0)	(13 733, 79 161)	(8 253, 14 634)	(0, 0)
2013	47 800	3 505	53 381	0	49 929	16 555	0
	(26 635, 68 965)	(1 836, 5 173)	(27 778, 78 983)	(0, 0)	(13 596, 86 262)	(11 870, 21 240)	(0, 0)
2014	56 627	4 976	62 452	0	58 393	23 238	0
	(31 333, 81 921)	(2 606, 7 345)	(30 756, 94 148)	(0, 0)	(14 677, 102 109)	(16 733, 29 743)	(0, 0)
2015	60 673	5 884	64 948	0	61 612	26 632	0
	(33 722, 87 624)	(3 082, 8 685)	(31 420, 98 475)	(0, 0)	(14 554, 108 669)	(19 405, 33 858)	(0, 0)
2016	61 337	6 339	63 625	0	61 413	27 838	0
	(34 330, 88 343)	(3 320, 9 357)	(30 638, 96 612)	(0, 0)	(13 788, 109 037)	(20 522, 35 154)	(0, 0)
2017	63 956	7 055	63 421	0	62 852	29 780	0
	(88 343, 91 719)	(3 695, 10 415)	(30 623, 96 219)	(0, 0)	(13 233, 112 472)	(22 300, 37 261)	(0, 0)
2018	65 367	7 850	61 582	0	62 838	31 975	0
	(37 365, 93 369)	(4 111, 11 588)	(29 464, 93 700)	(0, 0)	(12 026, 113 650)	(24 289, 39 661)	(0, 0)
2019	66 728	8 497	60 219	0	63 026	33 714	0
	(38 465, 94 992)	(4 451, 12 544)	(28 674, 91 764)	(0, 0)	(11 111, 114 940)	(25 889, 41 540)	(0, 0)
2020	64 585	8 207	58 608	0	61 112	32 706	0
	(37 171, 91 999)	(4 299, 12 116)	(27 817, 89 400)	(0, 0)	(10 829, 111 394)	(25 069, 40 342)	(0, 0)

## Sheet: Sheet 3
Annual number of adverse perinatal outcomes averted and contributed by ART in sub-Saharan Africa in 1990-2020
Year	PTB	VPTB	LBW	VLBW	SGA	VSGA	NND
	(95% CI)	(95% CI)	(95% CI)	(95% CI)	(95% CI)	(95% CI)	(95% CI)
1990	0	0	0	0	0	0	0
1991	0	0	0	0	0	0	0
1992	0	0	0	0	0	0	0
1993	0	0	0	0	0	0	0
1994	0	0	0	0	0	0	0
1995	0	0	0	0	0	0	0
1996	0	0	0	0	0	0	0
1997	0	0	0	0	0	0	0
1998	0	0	0	0	0	0	0
1999	0	0	0	0	0	0	0
2000	-83	0	-92	0	-90	1	0
2001	-166	4	-195	0	-186	16	0
2002	-277	13	-341	0	-320	51	0
2003	-345	23	-439	0	-407	89	0
2004	-690	53	-847	0	-809	229	0
2005	-1 501	106	-1 768	0	-1 730	484	0
2006	-2 800	164	-3 095	0	-3 145	842	0
2007	-7 033	257	-7 704	0	-7 780	1 394	0
2008	-12 247	526	-13 586	0	-13 650	2 724	0
2009	-18 979	756	-21 145	0	-21 145	3 892	0
2010	-24 415	1 210	-28 053	0	-27 614	5 748	0
2011	-31 233	1 814	-36 084	0	-35 552	8 553	0
2012	-34 943	2 460	-40 825	0	-40 183	11 444	0
2013	-31 844	3 505	-37 229	0	-37 413	16 555	0
2014	-24 382	4 976	-29 711	0	-30 446	23 238	0
2015	-19 945	5 884	-26 770	0	-26 799	26 632	0
2016	-16 936	6 339	-25 425	0	-24 426	27 838	0
2017	-14 799	7 055	-26 177	0	-23 515	29 780	0
2018	-12 607	7 850	-27 127	0	-22 672	31 975	0
2019	-10 697	8 497	-27 866	0	-21 883	33 714	0
2020	-10 779	8 207	-27 132	0	-21 536	32 706	0
Negative values signify outcomes averted and positive values signify outcomes contributed.

## Sheet: Sheet 4
Cumulative number of adverse perinatal outcomes attributable to HIV and ART in sub-Saharan Africa during 1990-2020
Adverse Outcome	Total number attributable to HIV and ART	Number attributable to WLHIV receiving no treatment	Number attributable to WLHIV receiving monotherapy	Number attributable to WLHIV receiving antenatal cART	Number attributable to WLHIV receiving preconception cART
PTB	1 921 563	1 494 370	0	115 222	311 970
VPTB	59 697	0	0	0	59 697
LBW	2 119 320	1 700 122	0	225 134	194 064
VLBW	0	0	0	0	0
SGA	2 049 434	1 638 808	0	155 505	255 122
VSGA	257 902	0	0	45 543	212 359
NND	0	0	0	0	0

## Sheet: Sheet 5
Cumulative number of adverse perinatal outcomes averted and contributed by ART in sub-Saharan Africa during 1990-2020
Adverse Outcome	Total number averted or contributed by ART	Number averted or contributed by WLHIV receiving monotherapy	Number averted or contributed by WLHIV receiving antenatal cART	Number averted or contributed by WLHIV receiving preconception cART
PTB	-276 703	-134 320	-145 831	3 448
VPTB	59 697	0	0	59 697
LBW	-381 612	-152 813	-71 862	-156 937
VLBW	0	0	0	0
SGA	-361 303	-147 302	-130 780	-83 220
VSGA	257 902	0	345 543	212 359
NND	0	0	0	0
Negative values signify outcomes averted and positive values signify outcomes contributed.

## Sheet: Sheet 6
Annual number of preterm births attributable to HIV and ART, according to treatment groups, in sub-Saharan Africa in 1990-2020
Year	WLHIV on no treatment	WLHIV on monotherapy	WLHIV on antenatal cART	WLHIV on preconception cART
	(95% CI)	(95% CI)	(95% CI)	(95% CI)
	vs	vs	vs	vs
	HIV-negative women	HIV-negative women	HIV-negative women	HIV-negative women
1990	29 570	0	0	0
	(17 357, 41 783)	(0, 0)	(0, 0)	(0, 0)
1991	35 902	0	0	0
	(21 073, 50 730)	(0, 0)	(0, 0)	(0, 0)
1992	42 500	0	0	0
	(24 946, 60 053)	(0, 0)	(0, 0)	(0, 0)
1993	49 111	0	0	0
	(28 827, 69 395)	(0, 0)	(0, 0)	(0, 0)
1994	55 433	0	0	0
	(32 537, 78 328)	(0, 0)	(0, 0)	(0, 0)
1995	61 254	0	0	0
	(35 955, 86 554)	(0, 0)	(0, 0)	(0, 0)
1996	66 248	0	0	0
	(38 886, 93 610)	(0, 0)	(0, 0)	(0, 0)
1997	70 123	0	0	0
	(41 160, 99 086)	(0, 0)	(0, 0)	(0, 0)
1998	73 119	0	0	0
	(42 919, 103 320)	(0, 0)	(0, 0)	(0, 0)
1999	75 458	0	0	0
	(44 292, 106 625)	(0, 0)	(0, 0)	(0, 0)
2000	76 646	0	2	0
	(44 989, 108 302)	(0, 0)	(1, 3)	(0, 0)
2001	77 170	0	5	21
	(45 297, 109 044)	(0, 0)	(2, 8)	(12, 29)
2002	77 034	0	12	68
	(45 217, 108 852)	(0, 0)	(5, 18)	(41, 94)
2003	76 876	0	19	119
	(45 124, 108 627)	(0, 0)	(8, 30)	(72, 166)
2004	76 594	0	100	278
	(44 959, 108 230)	(0, 0)	(42, 159)	(168, 388)
2005	75 141	0	274	552
	(44 106, 106 176)	(0, 0)	(115, 434)	(334, 770)
2006	73 158	0	653	858
	(42 942, 103 375)	(0, 0)	(273, 1 033)	(519, 1 197)
2007	67 999	0	1 213	1 343
	(39 914, 96 085)	(0, 0)	(507, 1 919)	(812, 1 874)
2008	60 559	0	2 162	2 747
	(35 547, 85 572)	(0, 0)	(904, 3 419)	(1 661, 3 832)
2009	51 865	0	3 043	3 950
	(30 443, 73 287)	(0, 0)	(1 272, 4 814)	(2 389, 5 512)
2010	43 860	0	3 655	6 322
	(25 744, 61 975)	(0, 0)	(1 528, 5 781)	(3 823, 8 821)
2011	32 631	0	5 314	9 479
	(19 154, 46 109)	(0, 0)	(2 221, 8 406)	(5 732, 13 226)
2012	24 385	0	6 810	12 857
	(14 314, 34 457)	(0, 0)	(2 847, 10 772)	(7 775, 17 940)
2013	19 142	0	10 343	18 314
	(11 236, 27 049)	(0, 0)	(4 324, 16 362)	(11 075, 25 554)
2014	16 614	0	14 011	26 003
	(9 752, 23 476)	(0, 0)	(5 857, 22 164)	(15 724, 36 281)
2015	15 500	0	14 426	30 747
	(9 098, 21 902)	(0, 0)	(6 031, 22 821)	(18 593, 42 901)
2016	14 829	0	13 383	33 125
	(8 704, 20 954)	(0, 0)	(5 595, 21 170)	(20 031, 46 219)
2017	15 239	0	11 848	36 869
	(8 945, 21 532)	(0, 0)	(4 953, 18 743)	(22 295, 51 444)
2018	14 095	0	10 251	41 021
	(8 273, 19 917)	(0, 0)	(4 286, 16 216)	(24 806, 57 236)
2019	13 501	0	8 822	44 406
	(7 925, 19 077)	(0, 0)	(3 688, 13 955)	(26 853, 61 960)
2020	12 814	0	8 879	42 892
	(7 522, 18 107)	(0, 0)	(3 712, 14 046)	(25 937, 59 846)

## Sheet: Sheet 7
Annual number of very preterm births attributable to HIV and ART, according to treatment groups, in sub-Saharan Africa in 1990-2020
Year	WLHIV on no treatment	WLHIV on monotherapy	WLHIV on antenatal cART	WLHIV on preconception cART
	(95% CI)	(95% CI)	(95% CI)	(95% CI)
	vs	vs	vs	vs
	HIV-negative women	HIV-negative women	HIV-negative women	HIV-negative women
1990	0	0	0	0
	(0, 0)	(0, 0)	(0, 0)	(0, 0)
1991	0	0	0	0
	(0, 0)	(0, 0)	(0, 0)	(0, 0)
1992	0	0	0	0
	(0, 0)	(0, 0)	(0, 0)	(0, 0)
1993	0	0	0	0
	(0, 0)	(0, 0)	(0, 0)	(0, 0)
1994	0	0	0	0
	(0, 0)	(0, 0)	(0, 0)	(0, 0)
1995	0	0	0	0
	(0, 0)	(0, 0)	(0, 0)	(0, 0)
1996	0	0	0	0
	(0, 0)	(0, 0)	(0, 0)	(0, 0)
1997	0	0	0	0
	(0, 0)	(0, 0)	(0, 0)	(0, 0)
1998	0	0	0	0
	(0, 0)	(0, 0)	(0, 0)	(0, 0)
1999	0	0	0	0
	(0, 0)	(0, 0)	(0, 0)	(0, 0)
2000	0	0	0	0
	(0, 0)	(0, 0)	(0, 0)	(0, 0)
2001	0	0	0	4
	(0, 0)	(0, 0)	(0, 0)	(2, 6)
2002	0	0	0	13
	(0, 0)	(0, 0)	(0, 0)	(7, 19)
2003	0	0	0	23
	(0, 0)	(0, 0)	(0, 0)	(12, 34)
2004	0	0	0	53
	(0, 0)	(0, 0)	(0, 0)	(28, 79)
2005	0	0	0	106
	(0, 0)	(0, 0)	(0, 0)	(55, 156)
2006	0	0	0	164
	(0, 0)	(0, 0)	(0, 0)	(86, 242)
2007	0	0	0	257
	(0, 0)	(0, 0)	(0, 0)	(135, 379)
2008	0	0	0	526
	(0, 0)	(0, 0)	(0, 0)	(275, 776)
2009	0	0	0	756
	(0, 0)	(0, 0)	(0, 0)	(396, 1 116)
2010	0	0	0	1 210
	(0, 0)	(0, 0)	(0, 0)	(634, 1 786)
2011	0	0	0	1 814
	(0, 0)	(0, 0)	(0, 0)	(950, 2 678)
2012	0	0	0	2 460
	(0, 0)	(0, 0)	(0, 0)	(1 289, 3 632)
2013	0	0	0	3 505
	(0, 0)	(0, 0)	(0, 0)	(1 836, 5 173)
2014	0	0	0	4 976
	(0, 0)	(0, 0)	(0, 0)	(2 606, 7 345)
2015	0	0	0	5 884
	(0, 0)	(0, 0)	(0, 0)	(3 082, 8 685)
2016	0	0	0	6 339
	(0, 0)	(0, 0)	(0, 0)	(3 320, 9 357)
2017	0	0	0	7 055
	(0, 0)	(0, 0)	(0, 0)	(3 695, 10 415)
2018	0	0	0	7 850
	(0, 0)	(0, 0)	(0, 0)	(4 111, 11 588)
2019	0	0	0	8 497
	(0, 0)	(0, 0)	(0, 0)	(4 451, 12 544)
2020	0	0	0	8 207
	(0, 0)	(0, 0)	(0, 0)	(4 299, 12 116)

## Sheet: Sheet 8
Annual number of low birthweight babies attributable to HIV and ART, according to treatment groups, in sub-Saharan Africa in 1990-2020
Year	WLHIV on no treatment	WLHIV on monotherapy	WLHIV on antenatal cART	WLHIV on preconception cART
	(95% CI)	(95% CI)	(95% CI)	(95% CI)
	vs	vs	vs	vs
	HIV-negative women	HIV-negative women	HIV-negative women	HIV-negative women
1990	33 641	0	0	0
	(22 753, 44 530)	(0, 0)	(0, 0)	(0, 0)
1991	40 845	0	0	0
	(27 625, 54 065)	(0, 0)	(0, 0)	(0, 0)
1992	48 351	0	0	0
	(32 702, 64 001)	(0, 0)	(0, 0)	(0, 0)
1993	55 872	0	0	0
	(37 788, 73 957)	(0, 0)	(0, 0)	(0, 0)
1994	63 065	0	0	0
	(42 653, 83 477)	(0, 0)	(0, 0)	(0, 0)
1995	69 688	0	0	0
	(47 132, 92 244)	(0, 0)	(0, 0)	(0, 0)
1996	75 369	0	0	0
	(50 974, 99 763)	(0, 0)	(0, 0)	(0, 0)
1997	79 778	0	0	0
	(53 957, 105 600)	(0, 0)	(0, 0)	(0, 0)
1998	83 187	0	0	0
	(56 262, 110 112)	(0, 0)	(0, 0)	(0, 0)
1999	85 848	0	0	0
	(58 062, 113 634)	(0, 0)	(0, 0)	(0, 0)
2000	87 198	0	4	0
	(58 975, 115 422)	(0, 0)	(2, 7)	(0, 0)
2001	87 795	0	10	13
	(59 379, 116 212)	(0, 0)	(4, 16)	(5, 20)
2002	87 641	0	23	42
	(59 274, 116 007)	(0, 0)	(10, 36)	(17, 67)
2003	87 460	0	37	74
	(59 152, 115 768)	(0, 0)	(16, 58)	(30, 118)
2004	87 140	0	196	173
	(58 936, 115 345)	(0, 0)	(82, 310)	(69, 277)
2005	85 486	0	536	343
	(57 817, 113 156)	(0, 0)	(225, 846)	(137, 549)
2006	83 231	0	1 275	534
	(56 292, 110 170)	(0, 0)	(536, 2 015)	(213, 854)
2007	77 362	0	2 370	835
	(52 322, 102 401)	(0, 0)	(996, 3 744)	(334, 1 337)
2008	68 897	0	4 223	1 709
	(46 597, 911 97)	(0, 0)	(1 775, 6 671)	(683, 2 734)
2009	59 006	0	5 946	2 457
	(39 908, 78 104)	(0, 0)	(2 500, 9 393)	(982, 3 932)
2010	49 898	0	7 141	3 933
	(33 748, 66 049)	(0, 0)	(3 002, 11 280)	(1 572, 6 293)
2011	37 124	0	10 382	5 897
	(25 108, 49 140)	(0, 0)	(4 364, 16 400)	(2 357, 9 436)
2012	27 743	0	13 305	7 998
	(18 763, 36 722)	(0, 0)	(5 593, 21 018)	(3 197, 12 799)
2013	21 778	0	20 210	11 393
	(14 729, 28 827)	(0, 0)	(8 496, 31 924)	(4 553, 18 232)
2014	18 902	0	27 375	16 175
	(12 784, 25 019)	(0, 0)	(11 508, 43 243)	(6 465, 25 886)
2015	17 634	0	28 187	19 126
	(11 926, 23 341)	(0, 0)	(11 849, 44 526)	(7 644, 30 608)
2016	16 871	0	26 148	20 606
	(11 410, 22 332)	(0, 0)	(10 992, 41 305)	(8 236, 32 976)
2017	17 337	0	23 150	22 935
	(11 725, 22 948)	(0, 0)	(9 731, 36 568)	(9 167, 36 703)
2018	16 036	0	20 029	25 518
	(10 845, 21 226)	(0, 0)	(8 419, 31 638)	(10 199, 40 836)
2019	15 360	0	17 237	27 623
	(10 388, 20 331)	(0, 0)	(7 246, 27 227)	(11 040, 44 206)
2020	14 579	0	17 348	26 681
	(9 860, 19 298)	(0, 0)	(7 293, 27 404)	(10 664, 42 698)

## Sheet: Sheet 9
Annual number of very low birthweight babies attributable to HIV and ART, according to treatment groups, in sub-Saharan Africa in 1990-2020
Year	WLHIV on no treatment	WLHIV on monotherapy	WLHIV on antenatal cART	WLHIV on preconception cART
	(95% CI)	(95% CI)	(95% CI)	(95% CI)
	vs	vs	vs	vs
	HIV-negative women	HIV-negative women	HIV-negative women	HIV-negative women
1990	0	0	0	0
	(0, 0)	(0, 0)	(0, 0)	(0, 0)
1991	0	0	0	0
	(0, 0)	(0, 0)	(0, 0)	(0, 0)
1992	0	0	0	0
	(0, 0)	(0, 0)	(0, 0)	(0, 0)
1993	0	0	0	0
	(0, 0)	(0, 0)	(0, 0)	(0, 0)
1994	0	0	0	0
	(0, 0)	(0, 0)	(0, 0)	(0, 0)
1995	0	0	0	0
	(0, 0)	(0, 0)	(0, 0)	(0, 0)
1996	0	0	0	0
	(0, 0)	(0, 0)	(0, 0)	(0, 0)
1997	0	0	0	0
	(0, 0)	(0, 0)	(0, 0)	(0, 0)
1998	0	0	0	0
	(0, 0)	(0, 0)	(0, 0)	(0, 0)
1999	0	0	0	0
	(0, 0)	(0, 0)	(0, 0)	(0, 0)
2000	0	0	0	0
	(0, 0)	(0, 0)	(0, 0)	(0, 0)
2001	0	0	0	0
	(0, 0)	(0, 0)	(0, 0)	(0, 0)
2002	0	0	0	0
	(0, 0)	(0, 0)	(0, 0)	(0, 0)
2003	0	0	0	0
	(0, 0)	(0, 0)	(0, 0)	(0, 0)
2004	0	0	0	0
	(0, 0)	(0, 0)	(0, 0)	(0, 0)
2005	0	0	0	0
	(0, 0)	(0, 0)	(0, 0)	(0, 0)
2006	0	0	0	0
	(0, 0)	(0, 0)	(0, 0)	(0, 0)
2007	0	0	0	0
	(0, 0)	(0, 0)	(0, 0)	(0, 0)
2008	0	0	0	0
	(0, 0)	(0, 0)	(0, 0)	(0, 0)
2009	0	0	0	0
	(0, 0)	(0, 0)	(0, 0)	(0, 0)
2010	0	0	0	0
	(0, 0)	(0, 0)	(0, 0)	(0, 0)
2011	0	0	0	0
	(0, 0)	(0, 0)	(0, 0)	(0, 0)
2012	0	0	0	0
	(0, 0)	(0, 0)	(0, 0)	(0, 0)
2013	0	0	0	0
	(0, 0)	(0, 0)	(0, 0)	(0, 0)
2014	0	0	0	0
	(0, 0)	(0, 0)	(0, 0)	(0, 0)
2015	0	0	0	0
	(0, 0)	(0, 0)	(0, 0)	(0, 0)
2016	0	0	0	0
	(0, 0)	(0, 0)	(0, 0)	(0, 0)
2017	0	0	0	0
	(0, 0)	(0, 0)	(0, 0)	(0, 0)
2018	0	0	0	0
	(0, 0)	(0, 0)	(0, 0)	(0, 0)
2019	0	0	0	0
	(0, 0)	(0, 0)	(0, 0)	(0, 0)
2020	0	0	0	0
	(0, 0)	(0, 0)	(0, 0)	(0, 0)

## Sheet: Sheet 10
Annual number of small for gestational age babies attributable to HIV and ART, according to treatment groups, in sub-Saharan Africa in 1990-2020
Year	WLHIV on no treatment	WLHIV on monotherapy	WLHIV on antenatal cART	WLHIV on preconception cART
	(95% CI)	(95% CI)	(95% CI)	(95% CI)
	vs	vs	vs	vs
	HIV-negative women	HIV-negative women	HIV-negative women	HIV-negative women
1990	32 428	0	0	0
	(11 955, 52 900)	(0, 0)	(0, 0)	(0, 0)
1991	39 372	0	0	0
	(14 516, 64 228)	(0, 0)	(0, 0)	(0, 0)
1992	46 608	0	0	0
	(17 183, 76 032)	(0, 0)	(0, 0)	(0, 0)
1993	53 857	0	0	0
	(19 856, 87 859)	(0, 0)	(0, 0)	(0, 0)
1994	60 790	0	0	0
	(22 412, 99 169)	(0, 0)	(0, 0)	(0, 0)
1995	67 175	0	0	0
	(24 766, 109 584)	(0, 0)	(0, 0)	(0, 0)
1996	72 651	0	0	0
	(26 785, 118 517)	(0, 0)	(0, 0)	(0, 0)
1997	76 901	0	0	0
	(28 352, 125 450)	(0, 0)	(0, 0)	(0, 0)
1998	80 187	0	0	0
	(29 563, 130 810)	(0, 0)	(0, 0)	(0, 0)
1999	82 752	0	0	0
	(30 509, 134 995)	(0, 0)	(0, 0)	(0, 0)
2000	84 054	0	3	0
	(30 989, 137 119)	(0, 0)	(1, 5)	(0, 0)
2001	84 629	0	7	17
	(31 201, 138 057)	(0, 0)	(3, 11)	(0, 33)
2002	84 480	0	16	55
	(31 146, 137 814)	(0, 0)	(6, 25)	(2, 109)
2003	84 306	0	26	97
	(31 082, 137 531)	(0, 0)	(10, 41)	(3, 192)
2004	83 998	0	136	227
	(30 968, 137 027)	(0, 0)	(53, 218)	(6, 448)
2005	82 403	0	370	451
	(30 380, 134 427)	(0, 0)	(144, 596)	(13, 890)
2006	80 229	0	881	702
	(29 579, 130 880)	(0, 0)	(343, 1 419)	(20, 1 384)
2007	74 572	0	1 637	1 098
	(27 493, 121 650)	(0, 0)	(638, 2 636)	(31, 2 166)
2008	66 413	0	2 917	2 246
	(24 485, 108 340)	(0, 0)	(1 136, 4 698)	(63, 4 430)
2009	56 878	0	4 107	3 230
	(20 970, 92 786)	(0, 0)	(1 600, 6 614)	(90, 6 370)
2010	48 099	0	4 932	5 170
	(17 733, 78 465)	(0, 0)	(1 921, 7 943)	(145, 10 195)
2011	35 785	0	7 171	7 752
	(13 193, 58 377)	(0, 0)	(2 793, 11 549)	(217, 15 287)
2012	26 742	0	9 190	10 514
	(9 859, 43 625)	(0, 0)	(3 580, 14 801)	(294, 20 735)
2013	20 993	0	13 959	14 977
	(7 740, 34 246)	(0, 0)	(5 438, 22 481)	(419, 29 535)
2014	18 220	0	18 909	21 264
	(6 717, 29 723)	(0, 0)	(7 366, 30 452)	(594, 41 934)
2015	16 998	0	19 470	25 144
	(6 267, 27 729)	(0, 0)	(7 584, 31 355)	(703, 49 585)
2016	16 263	0	18 061	27 089
	(5 996, 26 530)	(0, 0)	(7 035, 29 087)	(757, 53 420)
2017	16 711	0	15 990	30 151
	(6 161, 27 262)	(0, 0)	(6 229, 25 751)	(843, 59 459)
2018	15 457	0	13 834	33 546
	(5 699, 25 216)	(0, 0)	(5 389, 22 280)	(938, 66 154)
2019	14 806	0	11 906	36 314
	(5 458, 24 153)	(0, 0)	(4 638, 19 174)	(1 015, 71 614)
2020	14 053	0	11 983	35 076
	(5 181, 22 925)	(0, 0)	(4 668, 19 298)	(981, 69 171)

[truncated: 10 more sheets: Sheet 11, Sheet 12, Sheet 13, Sheet 14, Sheet 15, Sheet 16, Sheet 17, Sheet 18, Sheet 19, Sheet 20]
