# Supplementary material for: Adverse perinatal outcomes attributable to HIV in sub-Saharan Africa from 1990 to 2020: Systematic review and meta-analyses
Source: Commun Med (Lond). 2023 Jul 22;3:103. doi: 10.1038/s43856-023-00331-8 (PMC10363130; doi:10.1038/s43856-023-00331-8)
Supplement: Supplementary file 2 — Supplementary Data 2 [file 43856_2023_331_MOESM2_ESM.xlsx]

## Sheet: Sheet 1
Treatment regimens used in the studies included in the systematic review and meta-analyses
Study	WLHIV no treatment	WLHIV monotherapy	WLHIV antenatal initiation of cART	WLHIV preconception initiation of cART
	(no ART)	(antenatal ZDV)
	vs	vs	vs	vs
	HIV-negative women	HIV-negative women	HIV-negative women	HIV-negative women
Adjorlolo et al 1991	No treatment	No	No	No
Ayisi et al 2003	No treatment	No	No	No
Bengston et al 2020	No	No	NNRTI-based cART	No
			(TDF-FTC/3TC-EFV)
Braddick et al 1990	No treatment	No	No	No
Bulterys et al 1994	No treatment	No	No	No
Chen et al 2012	No	58.4% ZDV monotherapy	2.9% PI-based cART
			(LPV/r-ZDV-3TC),
			33.5% NNRTI-based cART
			(NVP-ZDV-3TC),
			5.2% unspecified cART
Chibwesha et al 2016	No	66.6% ZDV monotherapy	No	No
Coley et al 2001	No treatment	No	No	No
Dadabhai 2019	No	No	NNRTI-based cART
			(TDF-3TC-EFV)
Ezeaka et al 2009	No treatment	No	No	No
Friis et al 2004	No treatment	No	No	No
Habib et al 2008	No treatment	No	No	No
Lallemant et al 1989	No treatment	No	No	No
Lepage et al 1991	No treatment	No	No	No
Leroy et al 1998	No treatment	No	No	No
Malaba et al 2017	No	No	71.6% NNRTI-based cART,
			2.3% PI-based cART,
			26.1% other cART
Mmiro et al 1993	No treatment	No	No	No
Moodley et al 2016	No	27.5% ZDV monotherapy	72.5% NNRTI-based cART	No
Musana et al 2009	No treatment	No	No	No
Mwanyumba et al 2001	No treatment	No	No	No
Ndiangu et al 2012	No treatment	No	No	No
Olagbuji et al 2010	No	No	NNRTI-based cART (ZDV/3TC/NVP)	No
Ramokolo 2017	No	38.5% ZDV monotherapy	61.5% NNRTI-based cART
			(TDF-3TC/FTC-NVP)
Rempis 2017	No	No	NNRTI-based cART
			(TDF-3TC-EFV)
Rollins et al 2007	No treatment	No	No	No
Ryder et al 1989	No treatment	No	No	No
Sebitloane 2017	No	36.6% ZDV monotherapy	63.4% NNRTI-based cART
Sutton et al 1999	No treatment	No	No	No
Taha et al 1995	No treatment	No	No	No
Temmerman et al 1994	No treatment	No	No	No
Tiam et al 2019	No	No	96.5% NNRTI-based cART,
			2.3% other cART,
			2.2% no ART
Ticconi et al 2003	No treatment	No	No	No
Zash et al 2017	No	No	No	95.8% NNTRI-based cART
				4.2% PI-based cART
Zash et al 2018	No	No	72.7% NNRTI-based cART	No
			(TDF-FTC-EFV),
			27.3% INSTI-based cART
			(TDF-FTC-DTG)
Abbreviations: 3TC= lamivudine, ART= antiretroviral therapy, ATV/r= ritonavir-boosted atazanavir, ZDV= zidovudine, cART= combination antiretroviral therapy (≥2 antiretroviral drugs), DRV/r= ritonavir-boosted darunavir, EFV= efavirenz, FTC= emtricitabine, HAART= highly active antiretroviral therapy (≥3 antiretroviral drugs), INSTI= integrase inhibitor, LBW= low birthweight, LPV/r= ritonavir-booste…
