# Supplementary material for: Adverse perinatal outcomes attributable to HIV in sub-Saharan Africa from 1990 to 2020: Systematic review and meta-analyses
Source: Commun Med (Lond). 2023 Jul 22;3:103. doi: 10.1038/s43856-023-00331-8 (PMC10363130; doi:10.1038/s43856-023-00331-8)
Supplement: Supplementary file 3 — Supplementary Data 3 [file 43856_2023_331_MOESM3_ESM.xlsx]

## Sheet: Sheet1
Characteristics of studies included in the systematic review and meta-analyses
Study	Country	Country	Cohort Study Design	Recruitment Period	Number of women analysed	Population Characteristics*	Quality assessment	Treatment of WLHIV	Perinatal Outcomes
		Income Status
Adjorlolo et al 199130	Ivory Coast	Middle	Retrospective	Not reported	3058	Urban setting	Poor	no ARVs	LBW
Ayisi et al 200331	Kenya	Low	Prospective	06/1996 - 03/1999	1923	Twins excluded	Average	no ARVs	PTB, LBW, SGA
						Urban setting
						All hospital deliveries
Bengston et al 202032	South Africa	Middle	Prospective	03/2013 - 08/2015	1116	Twins excluded	Poor	antenatal cART	PTB, SGA, VSGA
						Women recruited from antenatal care clinics in Gugulethu, Cape Town
						Urban setting
						17.2% alcohol use
Braddick et al 199033	Kenya	Low	Prospective	01/1986 - 03/1989	503	Urban setting	Average	no ARVs	PTB, LBW
						All hospital deliveries
						No history of IDU
Bulterys et al 199434	Rwanda	Low	Prospective	10/1989 - 02/1992	607	Semirural setting	Average	no ARVs	PTB, LBW, SGA, NND
						75% of deliveries occurred at home
Chen et al 201235	Botswana	Middle	Retrospective	1/5/2009 - 30/04/2011	33148	First born twin included	Average	monotherapy, antenatal cART, preconception cART	PTB, SGA
						All hospital deliveries
						5.3% alcohol use
						1.7% smoking
Chibwesha et al 201636	Zambia	Middle	Retrospective	01/02/2006 - 31/12/12	200557	First born twins included	Poor	monotherapy	LBW
						Women recruited from MNCH health system
						Urban setting
Coley et al 200137	Tanzania	Low	Prospective	04/1995 - 07/1997	1007	93.5% of deliveries at a medical facility	Average	no ARVs	PTB, LBW
						3.6% of deliveries at home
						2.95 of deliveries at non-medical facilities
Dadabhai 201938	Malawi	Low	Prospective	01/2016 - 09/2017	1299	Twins excluded	Average	antenatal cART, preconception cART	PTB
						96% of deliveries in healthcare centres
						Urban setting
Ezeaka et al 200939	Nigeria	Middle	Prospective	08/2002 - 08/2005	438	Women recruited in a tertiary hospital	Average	no ARVs	PTB, LBW
						Urban setting
						All hospital deliveries
						No reported smoking, alcohol use or IDU
Friis et al 200440	Zimbabwe	Low	Prospective	1996 - 1997	1085	Urban setting	Poor	no ARVs	PTB, LBW
Habib et al 200841	Tanzania	Low	Retrospective	1996 - 2006	5870	Twins excluded	Poor	no ARVs	PTB, SGA
						Women recruited from an electronic birth registry
						All hospital deliveries
Lallemant et al 198942	Republic of Congo	Middle	Prospective	05/1987 - 03/1988	191	Urban setting	Average	no ARVs	LBW
						All hospital deliveries
Lepage et al 199143	Rwanda	Low	Retrospective	11/1988 - 06/1989	431	Urban setting	Average	no ARVs	LBW, NND
						All hospital deliveries
Leroy et al 199844	Rwanda	Low	Prospective	07/1992 - 08/1993	729	Urban setting	Average	no ARVs	PTB, LBW
						12.3% of deliveries at home
						87.7% of deliveries at hospital
Malaba et al 201745	South Africa	Middle	Prospective	04/2013 - 08/2015	1793	Twins excluded	Average	antenatal cART, preconception cART	PTB, VPTB, LBW, VLBW, SGA
						Recruited from large community primary care facility
						Urban setting
Mmiro et al 199346	Uganda	Low	Prospective	12/1988 - 11/1990	1236	Urban setting	Poor	no ARVs	PTB
						50% hospital deliveries, 50% home deliveries
						No evidence of illicit drug use
Moodley et al 201647	South Africa	Middle	Retrospective	07/2011 - 12/2011	9847	Twins excluded	Average	monotherapy, antenatal cART	PTB, LBW, SGA
				01/2014 - 06/2014		Data extracted from maternity registers of a regional hospital
Musana et al 200948	Kenya	Low	Prospective	09/2004 - 04/2005	136	No description	Average	no ARVs	PTB, LBW
Mwanyumba et al 200149	Kenya	Low	Retrospective	05/1996 - 04/1999	8357	Twins excluded	Poor	no ARVs	LBW
						All hospital deliveries
						No smoking or illicit drug use
Ndirangu et al 201250	South Africa	Middle	Prospective	08/2001 - 09/2004	2368	Rural setting	Poor	no ARVs	PTB, VPTB, SGA, VSGA
						88.2% hospital deliveries,
						11.8% at home or on route to a medical facility
Olagbuji et al 201051	Nigeria	Middle	Prospective	01/2007 - 12/2008	406	Twins excluded	Poor	antenatal cART	LBW
						Women recruited from a tertiary referral centre
						All deliveries in healthcare facility
Ramokolo 201752	South Africa	Middle	Retrospective	10/2012 - 05/2013	8778	Women recruited from primary healthcare facilities	Average	monotherapy, antenatal cART, preconception cART	PTB, LBW, SGA
Rempis 201753	Uganda	Low	Retrospective	02/2013 - 12/2013	412	Twins excluded	Poor	antenatal cART, preconception cART	SGA
						All deliveries in private referral hospital
Rollins et al 200754	South Africa	Middle	Prospective	09/2001 - 09/2004	2850	Mixed rural, semi-rural and urban settings	Average	no ARVs	LBW
						52.9% hospital deliveries, 12.4% home, 28% clinic and 6.5% at unknown location
Ryder et al 198955	Democratic Republic of the Congo	Low	Prospective	30/04/1986 - 30/04/1987	1072	Women recruited from two hospitals, one of a low socioeconomic status, the other high	Average	no ARVs	LBW, NND
						Urban setting
						No illicit drug use
Sebitloane 201756	South Africa	Middle	Retrospective	01/04/2011 - 30/04/2014	1461	Twins excluded	Poor	monotherapy, antenatal cART, preconception cART	PTB
						Women recruited at a regional hospital
						Urban setting
						Hospital deliveries
Sutton et al 199957	Democratic Republic of the Congo	Low	Retrospective	10/1989 - 04/1990	421	Twins excluded	Average	no ARVs	LBW
						Urban setting
						All hospital deliveries
Taha et al 199558	Malawi	Low	Retrospective	10/1989 - 10/1990	1366	Urban setting	Poor	no ARVs	PTB, LBW
						All hospital deliveries
Temmerman et al 199459	Kenya	Low	Prospective	01/1989 - 12/1991	626	Urban setting	Poor	no ARVs	PTB, LBW, NND
						20% of deliveries at home or maternity unit
						No illicit drug use
Tiam et al 201960	Lesotho	Middle	Prospective	06/2014 - 02/2016	1594	Women recruited from 14 mixed setting study centres across 3 districts	Poor	antenatal cART, preconception cART	PTB
						Mixed Urban and Rural settings
						91.6% delivered in a healthcare facility
Ticconi et al 200361	Zimbabwe	Low	Retrospective	01/01/2000 - 30/06/2000	841	Referral hospital in a malaria endemic area	Poor	no ARVs	PTB, SGA
						Recruitment occurred during peak malaria season
				01/01/2001 - 30/06/2000
Zash et al 201762	Botswana	Middle	Retrospective	15/08/2014 - 15/08/2016	47027	Twins excluded	Average	preconception cART	PTB, VPTB, SGA, VSGA, NND
						6.9% smoking or alcohol use
Zash et al 201863	Botswana	Middle	Retrospective	15/08/2014 - 15/08/2016	57005	Twins excluded	Average	antenatal cART	PTB, VPTB, SGA, VSGA, NND
						Women recruited from 8 government hospitals
						All hospital deliveries
						8.3% smoking or alcohol use
