# Supplementary material for: Adverse perinatal outcomes attributable to HIV in sub-Saharan Africa from 1990 to 2020: Systematic review and meta-analyses
Source: Commun Med (Lond). 2023 Jul 22;3:103. doi: 10.1038/s43856-023-00331-8 (PMC10363130; doi:10.1038/s43856-023-00331-8)
Supplement: Supplementary file 4 — Supplementary Data 4 [file 43856_2023_331_MOESM4_ESM.xlsx]

## Sheet: Sheet 1
Quality assessments of studies included in the systematic review and meta-analysis
Study	Quality assessment
	Selection	Comparability	Outcome	Overall quality assessment
	(maximum 4 points)	(maximum 2 points)	(maximum 3 points)	(Good/Average/Poor)
Adjorlolo et al 1991	★★★	-	-	Poor
Ayisi et al 2003	★★★	★★	★★	Average
Bengston et al 2020	★★★★	-	★★	Poor
Braddick et al 1990	★★★★	★★	★★	Average
Bulterys et al 1994	★★★★	★	★★	Average
Chen et al 2012	★★★	★	★★	Average
Chibwesha et al 2016	★★★	-	★★	Poor
Coley et al 2001	★★★★	★★	★★	Average
Dadabhai 2019	★★★	★	★★	Average
Ezeaka et al 2009	★★★★	★★	★★	Average
Friis et al 2004	★★★★	★	★	Poor
Habib et al 2008	★★★	-	★	Poor
Lallemant et al 1989	★★★★	★★	★★	Average
Lepage et al 1991	★★★	★	★★	Average
Leroy et al 1998	★★★★	★★	★★	Average
Malaba et al 2017	★★★	★	★★	Average
Mmiro et al 1993	★★★★	-	★★	Poor
Moodley et al 2016	★★★	★	★★	Average
Musana et al 2009	★★★	★★	★★	Average
Mwanyumba et al 2001	★★★	★★	★	Poor
Ndirangu et al 2012	★★★★	★	★	Poor
Olagbuji et al 2010	★★	★	-	Poor
Ramokolo 2017	★★	★	★★	Average
Rempis 2017	★	★	★★	Poor
Rollins et al 2007	★★★★	★	★★	Average
Ryder et al 1989	★★★★	★★	★★	Average
Sebitloane 2017	★★★	-	★★	Poor
Sutton et al 1999	★★★	★	★★	Average
Taha et al 1995	★★★	-	★★	Poor
Temmerman et al 1994	★★★★	★★	★	Poor
Tiam et al 2019	★★★★	-	★★	Poor
Ticconi et al 2003	★★	★	★	Poor
Zash et al 2017	★★★	★	★★	Average
Zash et al 2018	★★★	★	★★	Average
